# Supplementary material for: A SACS deletion variant in Great Pyrenees dogs causes autosomal recessive neuronal degeneration
Source: Hum Genet. 2023 Sep 27;142(11):1587–601. doi: 10.1007/s00439-023-02599-1 (PMC10602964; doi:10.1007/s00439-023-02599-1)
Supplement: Supplementary file 3 — Supplemental Table 3: Results of modified homozygosity mapping approach, using PLINK - - model test, with - - fisher command, on Great Pyrenees discovery group (n = 32). The top 100 SNPs are shown for each test, sorted by p-value. Allele counts are provided for each of the five tests, separated into cases (“Aff”) and controls (“Unaff”). The homozygous CFA25 LD region is bolded and is best observed in the “Geno” and “Dom” tests. The CFA25 region was not detected in the “Rec” test, despite the condition clearly being autosomal recessive. This seems counterintuitive, until recognizing that the variant allele, and its tagging haplotype, were actually more common in our discovery group compared to the reference/normal allele, because we had so many carrier (heterozygous) dogs. This resulted in PLINK considering the variant allele “dominant”, simply because it was the major allele (PLINK designates the minor allele “recessive”) [file 439_2023_2599_MOESM3_ESM.xlsx]

## Sheet: Sheet1
CHR	SNP	A1	A2	TEST	AFF	UNAFF	P		CHR	SNP	A1	A2	TEST	AFF	UNAFF	P		CHR	SNP	A1	A2	TEST	AFF	UNAFF	P		CHR	SNP	A1	A2	TEST	AFF	UNAFF	P		CHR	SNP	A1	A2	TEST	AFF	UNAFF	P
19	TIGRP2P266546_rs8661298	C	T	ALLELIC	11/1	16/36	0.0001522		25	BICF2S2345846	A	G	DOM	0/6	24/2	3.09e-05		25	BICF2S2345846	A	G	GENO	0/0/6	3/21/2	3.09e-05		19	BICF2S23532394	C	A	REC	5/1	1/24	0.0002051		7	BICF2P169524	T	C	TREND	6/6	3/47	2.003e-05
19	BICF2P1449112	C	T	ALLELIC	9/3	10/40	0.0005679		25	BICF2G630466235	A	G	DOM	0/6	24/2	3.09e-05		25	BICF2G630466235	A	G	GENO	0/0/6	3/21/2	3.09e-05		19	BICF2P486311	G	A	REC	5/1	1/24	0.0002051		7	BICF2S23522258	G	A	TREND	6/6	3/45	2.873e-05
19	BICF2S23532394	C	A	ALLELIC	11/1	17/33	0.0006059		25	BICF2G630466221	G	C	DOM	0/6	24/2	3.09e-05		25	BICF2G630466221	G	C	GENO	0/0/6	3/21/2	3.09e-05		19	TIGRP2P266546_rs8661298	C	T	REC	5/1	2/24	0.0005871		25	BICF2S2345846	A	G	TREND	0/12	27/25	4.961e-05
19	BICF2P486311	G	A	ALLELIC	11/1	17/33	0.0006059		25	TIGRP2P325645_rs8821330	T	A	DOM	0/6	24/2	3.09e-05		25	TIGRP2P325645_rs8821330	T	A	GENO	0/0/6	3/21/2	3.09e-05		19	BICF2P276138	T	C	REC	5/1	2/24	0.0005871		25	BICF2G630466235	A	G	TREND	0/12	27/25	4.961e-05
19	BICF2P276138	T	C	ALLELIC	11/1	18/34	0.0006386		25	BICF2G630466040	G	C	DOM	0/6	24/2	3.09e-05		25	BICF2G630466040	G	C	GENO	0/0/6	3/21/2	3.09e-05		19	BICF2S23511945	A	C	REC	5/1	2/24	0.0005871		25	BICF2G630466221	G	C	TREND	0/12	27/25	4.961e-05
19	BICF2S23511945	A	C	ALLELIC	11/1	18/34	0.0006386		25	BICF2G630466032	C	T	DOM	0/6	24/2	3.09e-05		25	BICF2G630466032	C	T	GENO	0/0/6	3/21/2	3.09e-05		19	TIGRP2P267450_rs8743233	G	A	REC	5/1	2/24	0.0005871		25	TIGRP2P325645_rs8821330	T	A	TREND	0/12	27/25	4.961e-05
25	BICF2P142706	G	A	ALLELIC	0/12	26/24	0.0007127		25	BICF2P270994	C	T	DOM	0/6	24/2	3.09e-05		25	BICF2P270994	C	T	GENO	0/0/6	3/21/2	3.09e-05		19	BICF2S23523875	C	A	REC	5/1	2/24	0.0005871		25	BICF2G630466040	G	C	TREND	0/12	27/25	4.961e-05
25	BICF2G630465731	C	A	ALLELIC	0/12	24/22	0.0007131		25	BICF2G630466001	C	T	DOM	0/6	24/2	3.09e-05		25	BICF2G630466001	C	T	GENO	0/0/6	3/21/2	3.09e-05		19	TIGRP2P267455_rs9196693	A	G	REC	5/1	2/24	0.0005871		25	BICF2G630466032	C	T	TREND	0/12	27/25	4.961e-05
25	BICF2S2345846	A	G	ALLELIC	0/12	27/25	0.0007162		25	BICF2G630465987	A	T	DOM	0/6	24/2	3.09e-05		25	BICF2G630465987	A	T	GENO	0/0/6	3/21/2	3.09e-05		19	TIGRP2P267463_rs9004487	C	T	REC	5/1	2/24	0.0005871		25	BICF2P270994	C	T	TREND	0/12	27/25	4.961e-05
25	BICF2G630466235	A	G	ALLELIC	0/12	27/25	0.0007162		25	BICF2G630465830	T	A	DOM	0/6	24/2	3.09e-05		25	BICF2G630465830	T	A	GENO	0/0/6	3/21/2	3.09e-05		19	BICF2P860158	T	G	REC	5/1	2/24	0.0005871		25	BICF2G630466001	C	T	TREND	0/12	27/25	4.961e-05
25	BICF2G630466221	G	C	ALLELIC	0/12	27/25	0.0007162		25	BICF2G630465675	T	C	DOM	0/6	24/2	3.09e-05		25	BICF2G630465675	T	C	GENO	0/0/6	3/21/2	3.09e-05		19	BICF2P1331928	A	G	REC	5/1	2/24	0.0005871		25	BICF2G630465987	A	T	TREND	0/12	27/25	4.961e-05
25	TIGRP2P325645_rs8821330	T	A	ALLELIC	0/12	27/25	0.0007162		25	BICF2G630465639	A	G	DOM	0/6	24/2	3.09e-05		25	BICF2G630465639	A	G	GENO	0/0/6	3/21/2	3.09e-05		19	BICF2P150333	C	A	REC	5/1	2/24	0.0005871		25	BICF2G630465830	T	A	TREND	0/12	27/25	4.961e-05
25	BICF2G630466040	G	C	ALLELIC	0/12	27/25	0.0007162		25	BICF2P976360	G	A	DOM	0/6	24/2	3.09e-05		25	BICF2P976360	G	A	GENO	0/0/6	3/21/2	3.09e-05		19	BICF2P1336162	T	A	REC	5/1	2/24	0.0005871		25	BICF2G630465675	T	C	TREND	0/12	27/25	4.961e-05
25	BICF2G630466032	C	T	ALLELIC	0/12	27/25	0.0007162		25	BICF2P908345	A	G	DOM	0/6	24/2	3.09e-05		25	BICF2P908345	A	G	GENO	0/0/6	3/21/2	3.09e-05		19	BICF2P644650	C	T	REC	5/1	2/24	0.0005871		25	BICF2G630465639	A	G	TREND	0/12	27/25	4.961e-05
25	BICF2P270994	C	T	ALLELIC	0/12	27/25	0.0007162		25	TIGRP2P325851_rs8766786	C	T	DOM	0/6	24/2	3.09e-05		25	TIGRP2P325851_rs8766786	C	T	GENO	0/0/6	3/21/2	3.09e-05		19	TIGRP2P268249_rs9238944	C	T	REC	5/1	2/24	0.0005871		25	BICF2P976360	G	A	TREND	0/12	27/25	4.961e-05
25	BICF2G630466001	C	T	ALLELIC	0/12	27/25	0.0007162		25	BICF2S2343040	C	A	DOM	0/6	24/2	3.09e-05		25	BICF2S2343040	C	A	GENO	0/0/6	3/21/2	3.09e-05		19	BICF2P314123	A	C	REC	5/1	2/24	0.0005871		25	BICF2P908345	A	G	TREND	0/12	27/25	4.961e-05
25	BICF2G630465987	A	T	ALLELIC	0/12	27/25	0.0007162		25	BICF2P990253	T	C	DOM	0/6	24/2	3.09e-05		25	BICF2P990253	T	C	GENO	0/0/6	3/21/2	3.09e-05		31	BICF2P368776	A	G	REC	4/1	2/24	0.002242		25	TIGRP2P325851_rs8766786	C	T	TREND	0/12	27/25	4.961e-05
25	BICF2G630465830	T	A	ALLELIC	0/12	27/25	0.0007162		25	BICF2P902652	A	C	DOM	0/6	24/2	3.09e-05		25	BICF2P902652	A	C	GENO	0/0/6	3/21/2	3.09e-05		31	BICF2S23034476	C	T	REC	4/1	2/24	0.002242		25	BICF2S2343040	C	A	TREND	0/12	27/25	4.961e-05
25	BICF2G630465675	T	C	ALLELIC	0/12	27/25	0.0007162		25	BICF2S23548297	A	G	DOM	0/6	24/2	3.09e-05		25	BICF2S23548297	A	G	GENO	0/0/6	3/21/2	3.09e-05		31	BICF2P130492	C	G	REC	4/1	2/24	0.002242		25	BICF2P990253	T	C	TREND	0/12	27/25	4.961e-05
25	BICF2G630465639	A	G	ALLELIC	0/12	27/25	0.0007162		25	BICF2P961667	A	C	DOM	0/6	24/2	3.09e-05		25	BICF2P961667	A	C	GENO	0/0/6	3/21/2	3.09e-05		31	BICF2P1417649	T	C	REC	4/1	2/23	0.002568		25	BICF2P902652	A	C	TREND	0/12	27/25	4.961e-05
25	BICF2P976360	G	A	ALLELIC	0/12	27/25	0.0007162		25	BICF2P17812	C	T	DOM	0/6	24/2	3.09e-05		25	BICF2P17812	C	T	GENO	0/0/6	3/21/2	3.09e-05		31	BICF2G630743208	T	C	REC	4/1	2/23	0.002568		25	BICF2S23548297	A	G	TREND	0/12	27/25	4.961e-05
25	BICF2P908345	A	G	ALLELIC	0/12	27/25	0.0007162		25	BICF2P59898	C	T	DOM	0/6	24/2	3.09e-05		25	BICF2P59898	C	T	GENO	0/0/6	3/21/2	3.09e-05		31	BICF2S2366810	G	T	REC	4/1	2/23	0.002568		25	BICF2P961667	A	C	TREND	0/12	27/25	4.961e-05
25	TIGRP2P325851_rs8766786	C	T	ALLELIC	0/12	27/25	0.0007162		25	BICF2S23053385	A	G	DOM	0/6	24/2	3.09e-05		25	BICF2S23053385	A	G	GENO	0/0/6	3/21/2	3.09e-05		31	BICF2G630199814	T	C	REC	4/1	2/23	0.002568		25	BICF2P17812	C	T	TREND	0/12	27/25	4.961e-05
25	BICF2S2343040	C	A	ALLELIC	0/12	27/25	0.0007162		25	BICF2P716511	C	T	DOM	0/6	24/2	3.09e-05		25	BICF2P716511	C	T	GENO	0/0/6	3/21/2	3.09e-05		31	BICF2G630199890	A	G	REC	4/1	2/23	0.002568		25	BICF2P59898	C	T	TREND	0/12	27/25	4.961e-05
25	BICF2P990253	T	C	ALLELIC	0/12	27/25	0.0007162		25	BICF2P304068	A	G	DOM	0/6	24/2	3.09e-05		25	BICF2P304068	A	G	GENO	0/0/6	3/21/2	3.09e-05		31	BICF2P485223	T	C	REC	4/1	2/23	0.002568		25	BICF2S23053385	A	G	TREND	0/12	27/25	4.961e-05
25	BICF2P902652	A	C	ALLELIC	0/12	27/25	0.0007162		25	BICF2P554451	G	A	DOM	0/6	24/2	3.09e-05		25	BICF2P554451	G	A	GENO	0/0/6	3/21/2	3.09e-05		8	BICF2P1469923	G	A	REC	3/3	0/26	0.004032		25	BICF2P716511	C	T	TREND	0/12	27/25	4.961e-05
25	BICF2S23548297	A	G	ALLELIC	0/12	27/25	0.0007162		25	BICF2P142706	G	A	DOM	0/6	23/2	3.803e-05		25	BICF2P142706	G	A	GENO	0/0/6	3/20/2	3.803e-05		8	BICF2P69485	A	C	REC	3/3	0/26	0.004032		25	BICF2P304068	A	G	TREND	0/12	27/25	4.961e-05
25	BICF2P961667	A	C	ALLELIC	0/12	27/25	0.0007162		25	BICF2G630465731	C	A	DOM	0/6	21/2	5.894e-05		25	BICF2G630465731	C	A	GENO	0/0/6	3/18/2	5.894e-05		8	BICF2P787571	C	T	REC	3/3	0/26	0.004032		25	BICF2P554451	G	A	TREND	0/12	27/25	4.961e-05
25	BICF2P17812	C	T	ALLELIC	0/12	27/25	0.0007162		7	BICF2P169524	T	C	DOM	6/0	3/22	0.0001141		7	BICF2P169524	T	C	GENO	0/6/0	0/3/22	0.0001141		8	BICF2P1185590	C	T	REC	3/3	0/26	0.004032		7	BICF2S2336345	C	G	TREND	6/6	4/48	5.562e-05
25	BICF2P59898	C	T	ALLELIC	0/12	27/25	0.0007162		25	BICF2P156683	T	G	DOM	0/5	24/2	0.0001236		7	BICF2S23522258	G	A	GENO	0/6/0	0/3/21	0.0001415		8	BICF2P1113565	A	G	REC	3/3	0/26	0.004032		7	BICF2P501390	A	C	TREND	6/6	4/48	5.562e-05
25	BICF2S23053385	A	G	ALLELIC	0/12	27/25	0.0007162		7	BICF2S23522258	G	A	DOM	6/0	3/21	0.0001415		7	BICF2S2336345	C	G	GENO	0/6/0	0/4/22	0.0002317		8	BICF2S22946824	T	G	REC	3/3	0/26	0.004032		7	BICF2G630465244	T	C	TREND	6/6	4/48	5.562e-05
25	BICF2P716511	C	T	ALLELIC	0/12	27/25	0.0007162		7	BICF2S2336345	C	G	DOM	6/0	4/22	0.0002317		7	BICF2P501390	A	C	GENO	0/6/0	0/4/22	0.0002317		8	BICF2P907983	C	T	REC	3/3	0/26	0.004032		7	BICF2G630465252	C	T	TREND	6/6	4/48	5.562e-05
25	BICF2P304068	A	G	ALLELIC	0/12	27/25	0.0007162		7	BICF2P501390	A	C	DOM	6/0	4/22	0.0002317		7	BICF2G630465244	T	C	GENO	0/6/0	0/4/22	0.0002317		8	BICF2S23311684	G	A	REC	3/3	0/26	0.004032		7	BICF2P954647	A	G	TREND	6/6	4/48	5.562e-05
25	BICF2P554451	G	A	ALLELIC	0/12	27/25	0.0007162		7	BICF2G630465244	T	C	DOM	6/0	4/22	0.0002317		7	BICF2G630465252	C	T	GENO	0/6/0	0/4/22	0.0002317		8	BICF2S23312684	G	A	REC	3/3	0/26	0.004032		7	BICF2G630548948	A	G	TREND	6/6	4/48	5.562e-05
19	BICF2P150333	C	A	ALLELIC	11/1	19/33	0.0007588		7	BICF2G630465252	C	T	DOM	6/0	4/22	0.0002317		7	BICF2P954647	A	G	GENO	0/6/0	0/4/22	0.0002317		9	BICF2S22937536	A	G	REC	3/3	0/26	0.004032		7	BICF2G630548949	A	G	TREND	6/6	4/48	5.562e-05
19	BICF2P1336162	T	A	ALLELIC	11/1	19/33	0.0007588		7	BICF2P954647	A	G	DOM	6/0	4/22	0.0002317		7	BICF2G630548948	A	G	GENO	0/6/0	0/4/22	0.0002317		9	BICF2P931374	A	G	REC	3/3	0/26	0.004032		7	BICF2G630549006	G	A	TREND	6/6	4/48	5.562e-05
19	BICF2P644650	C	T	ALLELIC	11/1	19/33	0.0007588		7	BICF2G630548948	A	G	DOM	6/0	4/22	0.0002317		7	BICF2G630548949	A	G	GENO	0/6/0	0/4/22	0.0002317		9	BICF2P206197	A	G	REC	3/3	0/26	0.004032		7	BICF2G630549059	T	C	TREND	6/6	4/48	5.562e-05
19	TIGRP2P268249_rs9238944	C	T	ALLELIC	11/1	19/33	0.0007588		7	BICF2G630548949	A	G	DOM	6/0	4/22	0.0002317		7	BICF2G630549006	G	A	GENO	0/6/0	0/4/22	0.0002317		9	TIGRP2P123085_rs8592010	T	A	REC	3/3	0/26	0.004032		7	BICF2G630549060	C	G	TREND	6/6	4/48	5.562e-05
19	BICF2P314123	A	C	ALLELIC	11/1	19/33	0.0007588		7	BICF2G630549006	G	A	DOM	6/0	4/22	0.0002317		7	BICF2G630549059	T	C	GENO	0/6/0	0/4/22	0.0002317		9	BICF2P421279	A	C	REC	3/3	0/26	0.004032		7	BICF2G630549110	C	G	TREND	6/6	4/48	5.562e-05
19	BICF2S2358950	C	T	ALLELIC	7/3	7/41	0.0009272		7	BICF2G630549059	T	C	DOM	6/0	4/22	0.0002317		7	BICF2G630549060	C	G	GENO	0/6/0	0/4/22	0.0002317		9	BICF2P946866	C	T	REC	3/3	0/26	0.004032		7	BICF2G630549129	T	C	TREND	6/6	4/48	5.562e-05
7	BICF2P169524	T	C	ALLELIC	6/6	3/47	0.0009418		7	BICF2G630549060	C	G	DOM	6/0	4/22	0.0002317		7	BICF2G630549110	C	G	GENO	0/6/0	0/4/22	0.0002317		9	BICF2P939366	C	T	REC	3/3	0/26	0.004032		7	BICF2G630549132	T	C	TREND	6/6	4/48	5.562e-05
19	TIGRP2P267450_rs8743233	G	A	ALLELIC	11/1	20/32	0.001002		7	BICF2G630549110	C	G	DOM	6/0	4/22	0.0002317		7	BICF2G630549129	T	C	GENO	0/6/0	0/4/22	0.0002317		9	BICF2P1437270	G	A	REC	3/3	0/26	0.004032		7	BICF2G630549133	G	A	TREND	6/6	4/48	5.562e-05
19	BICF2S23523875	C	A	ALLELIC	11/1	20/32	0.001002		7	BICF2G630549129	T	C	DOM	6/0	4/22	0.0002317		7	BICF2G630549132	T	C	GENO	0/6/0	0/4/22	0.0002317		9	TIGRP2P122994_rs9180347	T	G	REC	3/3	0/26	0.004032		7	BICF2P154689	A	G	TREND	6/6	4/48	5.562e-05
19	TIGRP2P267455_rs9196693	A	G	ALLELIC	11/1	20/32	0.001002		7	BICF2G630549132	T	C	DOM	6/0	4/22	0.0002317		7	BICF2G630549133	G	A	GENO	0/6/0	0/4/22	0.0002317		13	TIGRP2P185451_rs8953085	C	T	REC	3/3	0/26	0.004032		7	BICF2P1420040	T	C	TREND	6/6	4/48	5.562e-05
19	TIGRP2P267463_rs9004487	C	T	ALLELIC	11/1	20/32	0.001002		7	BICF2G630549133	G	A	DOM	6/0	4/22	0.0002317		7	BICF2P154689	A	G	GENO	0/6/0	0/4/22	0.0002317		13	BICF2G630744746	C	T	REC	3/3	0/26	0.004032		7	BICF2P368680	A	G	TREND	6/6	4/48	5.562e-05
19	BICF2P860158	T	G	ALLELIC	11/1	20/32	0.001002		7	BICF2P154689	A	G	DOM	6/0	4/22	0.0002317		7	BICF2P1420040	T	C	GENO	0/6/0	0/4/22	0.0002317		13	BICF2P35010	T	G	REC	3/3	0/26	0.004032		7	BICF2G630549407	C	T	TREND	6/6	4/48	5.562e-05
19	BICF2P1331928	A	G	ALLELIC	11/1	20/32	0.001002		7	BICF2P1420040	T	C	DOM	6/0	4/22	0.0002317		7	BICF2P368680	A	G	GENO	0/6/0	0/4/22	0.0002317		13	BICF2S23043799	A	G	REC	3/3	0/26	0.004032		7	BICF2P1304055	T	C	TREND	6/6	4/48	5.562e-05
19	BICF2S23055657	G	T	ALLELIC	8/4	8/42	0.001057		7	BICF2P368680	A	G	DOM	6/0	4/22	0.0002317		7	BICF2G630549407	C	T	GENO	0/6/0	0/4/22	0.0002317		19	TIGRP2P266520_rs8854035	G	T	REC	3/3	0/26	0.004032		7	BICF2S23727505	T	C	TREND	6/6	4/48	5.562e-05
31	BICF2P368776	A	G	ALLELIC	9/1	17/35	0.001096		7	BICF2G630549407	C	T	DOM	6/0	4/22	0.0002317		7	BICF2P1304055	T	C	GENO	0/6/0	0/4/22	0.0002317		19	BICF2P897590	C	T	REC	3/3	0/26	0.004032		7	BICF2P276296	C	T	TREND	6/6	4/48	5.562e-05
31	BICF2S23034476	C	T	ALLELIC	9/1	17/35	0.001096		7	BICF2P1304055	T	C	DOM	6/0	4/22	0.0002317		7	BICF2S23727505	T	C	GENO	0/6/0	0/4/22	0.0002317		8	BICF2P100235	A	G	REC	3/3	0/25	0.004449		7	BICF2P932589	C	T	TREND	6/6	4/48	5.562e-05
7	BICF2S23522258	G	A	ALLELIC	6/6	3/45	0.001143		7	BICF2S23727505	T	C	DOM	6/0	4/22	0.0002317		7	BICF2P276296	C	T	GENO	0/6/0	0/4/22	0.0002317		19	BICF2P1449112	C	T	REC	3/3	0/25	0.004449		7	BICF2P1176438	T	C	TREND	6/6	4/48	5.562e-05
19	BICF2S23545629	G	A	ALLELIC	9/3	12/40	0.001206		7	BICF2P276296	C	T	DOM	6/0	4/22	0.0002317		7	BICF2P932589	C	T	GENO	0/6/0	0/4/22	0.0002317		31	BICF2P1311590	G	A	REC	4/1	3/23	0.005067		7	BICF2P616320	C	T	TREND	6/6	4/48	5.562e-05
19	BICF2P870867	A	G	ALLELIC	9/3	12/40	0.001206		7	BICF2P932589	C	T	DOM	6/0	4/22	0.0002317		7	BICF2P1176438	T	C	GENO	0/6/0	0/4/22	0.0002317		31	BICF2P989266	A	C	REC	4/1	3/23	0.005067		7	BICF2P1385874	A	G	TREND	6/6	4/48	5.562e-05
19	BICF2P110733	A	G	ALLELIC	9/3	12/40	0.001206		7	BICF2P1176438	T	C	DOM	6/0	4/22	0.0002317		7	BICF2P616320	C	T	GENO	0/6/0	0/4/22	0.0002317		13	BICF2P700830	A	G	REC	4/2	2/24	0.005553		7	BICF2P730762	T	C	TREND	6/6	4/48	5.562e-05
19	BICF2S23354028	T	A	ALLELIC	7/3	8/42	0.001299		7	BICF2P616320	C	T	DOM	6/0	4/22	0.0002317		7	BICF2P1385874	A	G	GENO	0/6/0	0/4/22	0.0002317		13	BICF2G630614558	C	G	REC	4/2	2/24	0.005553		7	BICF2P716248	C	T	TREND	6/6	4/48	5.562e-05
7	BICF2S23445078	C	T	ALLELIC	7/5	6/46	0.00133		7	BICF2P1385874	A	G	DOM	6/0	4/22	0.0002317		7	BICF2P730762	T	C	GENO	0/6/0	0/4/22	0.0002317		13	BICF2G630614565	G	A	REC	4/2	2/24	0.005553		7	BICF2P898481	G	A	TREND	6/6	4/48	5.562e-05
19	BICF2S2308918	C	T	ALLELIC	8/4	9/43	0.001447		7	BICF2P730762	T	C	DOM	6/0	4/22	0.0002317		7	BICF2P716248	C	T	GENO	0/6/0	0/4/22	0.0002317		13	BICF2G630614620	C	T	REC	4/2	2/24	0.005553		7	BICF2P579223	C	A	TREND	6/6	4/48	5.562e-05
31	BICF2G630743208	T	C	ALLELIC	9/1	17/33	0.00148		7	BICF2P716248	C	T	DOM	6/0	4/22	0.0002317		7	BICF2P898481	G	A	GENO	0/6/0	0/4/22	0.0002317		13	BICF2G630614627	G	A	REC	4/2	2/24	0.005553		7	BICF2P1053140	T	C	TREND	6/6	4/48	5.562e-05
31	BICF2G630199890	A	G	ALLELIC	9/1	17/33	0.00148		7	BICF2P898481	G	A	DOM	6/0	4/22	0.0002317		7	BICF2P579223	C	A	GENO	0/6/0	0/4/22	0.0002317		13	BICF2G630614905	G	A	REC	4/2	2/24	0.005553		7	BICF2P57849	T	C	TREND	6/6	4/48	5.562e-05
7	BICF2S2336345	C	G	ALLELIC	6/6	4/48	0.001771		7	BICF2P579223	C	A	DOM	6/0	4/22	0.0002317		7	BICF2P1053140	T	C	GENO	0/6/0	0/4/22	0.0002317		13	BICF2G630614945	A	G	REC	4/2	2/24	0.005553		7	BICF2P167921	G	A	TREND	6/6	4/48	5.562e-05
7	BICF2P501390	A	C	ALLELIC	6/6	4/48	0.001771		7	BICF2P1053140	T	C	DOM	6/0	4/22	0.0002317		7	BICF2P57849	T	C	GENO	0/6/0	0/4/22	0.0002317		13	BICF2G630615064	T	C	REC	4/2	2/24	0.005553		7	BICF2P279571	C	T	TREND	6/6	4/48	5.562e-05
7	BICF2G630465244	T	C	ALLELIC	6/6	4/48	0.001771		7	BICF2P57849	T	C	DOM	6/0	4/22	0.0002317		7	BICF2P167921	G	A	GENO	0/6/0	0/4/22	0.0002317		13	BICF2S22928267	G	A	REC	4/2	2/24	0.005553		7	BICF2P187469	C	T	TREND	6/6	4/48	5.562e-05
7	BICF2G630465252	C	T	ALLELIC	6/6	4/48	0.001771		7	BICF2P167921	G	A	DOM	6/0	4/22	0.0002317		7	BICF2P279571	C	T	GENO	0/6/0	0/4/22	0.0002317		13	BICF2G630615279	C	A	REC	4/2	2/24	0.005553		7	BICF2P187467	T	C	TREND	6/6	4/48	5.562e-05
7	BICF2P954647	A	G	ALLELIC	6/6	4/48	0.001771		7	BICF2P279571	C	T	DOM	6/0	4/22	0.0002317		7	BICF2P187469	C	T	GENO	0/6/0	0/4/22	0.0002317		19	TIGRP2P267061_rs8685577	G	A	REC	4/2	2/24	0.005553		7	BICF2P1388865	A	G	TREND	6/6	4/48	5.562e-05
7	BICF2G630548948	A	G	ALLELIC	6/6	4/48	0.001771		7	BICF2P187469	C	T	DOM	6/0	4/22	0.0002317		7	BICF2P187467	T	C	GENO	0/6/0	0/4/22	0.0002317		19	BICF2P386727	G	A	REC	4/2	2/24	0.005553		7	BICF2P1471173	G	A	TREND	6/6	4/48	5.562e-05
7	BICF2G630548949	A	G	ALLELIC	6/6	4/48	0.001771		7	BICF2P187467	T	C	DOM	6/0	4/22	0.0002317		7	BICF2P1388865	A	G	GENO	0/6/0	0/4/22	0.0002317		19	TIGRP2P267187_rs9124912	T	A	REC	4/2	2/24	0.005553		7	BICF2P974047	G	T	TREND	6/6	4/48	5.562e-05
7	BICF2G630549006	G	A	ALLELIC	6/6	4/48	0.001771		7	BICF2P1388865	A	G	DOM	6/0	4/22	0.0002317		7	BICF2P1471173	G	A	GENO	0/6/0	0/4/22	0.0002317		19	BICF2S23428630	C	T	REC	4/2	2/24	0.005553		7	BICF2P455900	A	C	TREND	6/6	4/48	5.562e-05
7	BICF2G630549059	T	C	ALLELIC	6/6	4/48	0.001771		7	BICF2P1471173	G	A	DOM	6/0	4/22	0.0002317		7	BICF2P974047	G	T	GENO	0/6/0	0/4/22	0.0002317		19	BICF2P385261	T	A	REC	4/2	2/24	0.005553		7	BICF2P1455884	G	A	TREND	6/6	4/48	5.562e-05
7	BICF2G630549060	C	G	ALLELIC	6/6	4/48	0.001771		7	BICF2P974047	G	T	DOM	6/0	4/22	0.0002317		7	BICF2P455900	A	C	GENO	0/6/0	0/4/22	0.0002317		25	BICF2G63099748	G	A	REC	4/2	2/24	0.005553		7	BICF2P1296962	A	G	TREND	6/6	4/48	5.562e-05
7	BICF2G630549110	C	G	ALLELIC	6/6	4/48	0.001771		7	BICF2P455900	A	C	DOM	6/0	4/22	0.0002317		7	BICF2P1455884	G	A	GENO	0/6/0	0/4/22	0.0002317		25	BICF2G63099760	A	G	REC	4/2	2/24	0.005553		7	BICF2P379450	A	G	TREND	6/6	4/48	5.562e-05
7	BICF2G630549129	T	C	ALLELIC	6/6	4/48	0.001771		7	BICF2P1455884	G	A	DOM	6/0	4/22	0.0002317		7	BICF2P1296962	A	G	GENO	0/6/0	0/4/22	0.0002317		25	BICF2G63099767	G	A	REC	4/2	2/24	0.005553		7	BICF2P665348	G	A	TREND	6/6	4/48	5.562e-05
7	BICF2G630549132	T	C	ALLELIC	6/6	4/48	0.001771		7	BICF2P1296962	A	G	DOM	6/0	4/22	0.0002317		7	BICF2P379450	A	G	GENO	0/6/0	0/4/22	0.0002317		25	BICF2G63099810	T	C	REC	4/2	2/24	0.005553		7	BICF2P127203	A	C	TREND	6/6	4/48	5.562e-05
7	BICF2G630549133	G	A	ALLELIC	6/6	4/48	0.001771		7	BICF2P379450	A	G	DOM	6/0	4/22	0.0002317		7	BICF2P665348	G	A	GENO	0/6/0	0/4/22	0.0002317		31	BICF2P1121986	A	G	REC	4/2	2/24	0.005553		7	BICF2P1141397	G	A	TREND	6/6	4/48	5.562e-05
7	BICF2P154689	A	G	ALLELIC	6/6	4/48	0.001771		7	BICF2P665348	G	A	DOM	6/0	4/22	0.0002317		7	BICF2P127203	A	C	GENO	0/6/0	0/4/22	0.0002317		31	BICF2S23745391	A	G	REC	4/2	2/24	0.005553		7	BICF2G630549518	T	G	TREND	6/6	4/48	5.562e-05
7	BICF2P1420040	T	C	ALLELIC	6/6	4/48	0.001771		7	BICF2P127203	A	C	DOM	6/0	4/22	0.0002317		7	BICF2P1141397	G	A	GENO	0/6/0	0/4/22	0.0002317		31	BICF2P394378	T	A	REC	4/2	2/24	0.005553		7	BICF2G630549539	A	G	TREND	6/6	4/48	5.562e-05
7	BICF2P368680	A	G	ALLELIC	6/6	4/48	0.001771		7	BICF2P1141397	G	A	DOM	6/0	4/22	0.0002317		7	BICF2G630549518	T	G	GENO	0/6/0	0/4/22	0.0002317		31	BICF2P635882	G	A	REC	4/2	2/24	0.005553		7	BICF2G630549558	G	T	TREND	6/6	4/48	5.562e-05
7	BICF2G630549407	C	T	ALLELIC	6/6	4/48	0.001771		7	BICF2G630549518	T	G	DOM	6/0	4/22	0.0002317		7	BICF2G630549539	A	G	GENO	0/6/0	0/4/22	0.0002317		31	BICF2P377228	T	C	REC	4/2	2/24	0.005553		7	BICF2G630549561	C	T	TREND	6/6	4/48	5.562e-05
7	BICF2P1304055	T	C	ALLELIC	6/6	4/48	0.001771		7	BICF2G630549539	A	G	DOM	6/0	4/22	0.0002317		7	BICF2G630549558	G	T	GENO	0/6/0	0/4/22	0.0002317		31	BICF2P1369406	T	C	REC	4/2	2/24	0.005553		7	BICF2G630549583	C	A	TREND	6/6	4/48	5.562e-05
7	BICF2S23727505	T	C	ALLELIC	6/6	4/48	0.001771		7	BICF2G630549558	G	T	DOM	6/0	4/22	0.0002317		7	BICF2G630549561	C	T	GENO	0/6/0	0/4/22	0.0002317		31	BICF2P58755	G	A	REC	4/2	2/24	0.005553		7	BICF2S2314884	A	C	TREND	6/6	4/48	5.562e-05
7	BICF2P276296	C	T	ALLELIC	6/6	4/48	0.001771		7	BICF2G630549561	C	T	DOM	6/0	4/22	0.0002317		7	BICF2G630549583	C	A	GENO	0/6/0	0/4/22	0.0002317		31	BICF2P1168914	T	C	REC	4/2	2/24	0.005553		7	BICF2G630549740	A	G	TREND	6/6	4/48	5.562e-05
7	BICF2P932589	C	T	ALLELIC	6/6	4/48	0.001771		7	BICF2G630549583	C	A	DOM	6/0	4/22	0.0002317		7	BICF2S2314884	A	C	GENO	0/6/0	0/4/22	0.0002317		31	BICF2P861152	G	C	REC	4/2	2/24	0.005553		7	BICF2G630549745	A	C	TREND	6/6	4/48	5.562e-05
7	BICF2P1176438	T	C	ALLELIC	6/6	4/48	0.001771		7	BICF2S2314884	A	C	DOM	6/0	4/22	0.0002317		7	BICF2G630549740	A	G	GENO	0/6/0	0/4/22	0.0002317		31	BICF2P474081	T	C	REC	4/2	2/24	0.005553		7	BICF2P288885	T	C	TREND	6/6	4/48	5.562e-05
7	BICF2P616320	C	T	ALLELIC	6/6	4/48	0.001771		7	BICF2G630549740	A	G	DOM	6/0	4/22	0.0002317		7	BICF2G630549745	A	C	GENO	0/6/0	0/4/22	0.0002317		31	BICF2G630199722	A	G	REC	4/2	2/24	0.005553		7	BICF2P724692	A	C	TREND	6/6	4/48	5.562e-05
7	BICF2P1385874	A	G	ALLELIC	6/6	4/48	0.001771		7	BICF2G630549745	A	C	DOM	6/0	4/22	0.0002317		7	BICF2P288885	T	C	GENO	0/6/0	0/4/22	0.0002317		31	BICF2G630200122	T	C	REC	4/2	2/24	0.005553		7	BICF2P18266	G	A	TREND	6/6	4/48	5.562e-05
7	BICF2P730762	T	C	ALLELIC	6/6	4/48	0.001771		7	BICF2P288885	T	C	DOM	6/0	4/22	0.0002317		7	BICF2P724692	A	C	GENO	0/6/0	0/4/22	0.0002317		19	TIGRP2P267236_rs9250123	T	C	REC	4/2	2/23	0.006317		7	BICF2P259143	C	T	TREND	6/6	4/48	5.562e-05
7	BICF2P716248	C	T	ALLELIC	6/6	4/48	0.001771		7	BICF2P724692	A	C	DOM	6/0	4/22	0.0002317		7	BICF2P18266	G	A	GENO	0/6/0	0/4/22	0.0002317		31	BICF2P532339	G	A	REC	4/2	2/23	0.006317		7	BICF2S23055489	C	T	TREND	6/6	4/48	5.562e-05
7	BICF2P898481	G	A	ALLELIC	6/6	4/48	0.001771		7	BICF2P18266	G	A	DOM	6/0	4/22	0.0002317		7	BICF2P259143	C	T	GENO	0/6/0	0/4/22	0.0002317		31	BICF2G630199803	C	T	REC	4/2	2/23	0.006317		7	BICF2S23149773	G	A	TREND	6/6	4/48	5.562e-05
7	BICF2P579223	C	A	ALLELIC	6/6	4/48	0.001771		7	BICF2P259143	C	T	DOM	6/0	4/22	0.0002317		7	BICF2S23055489	C	T	GENO	0/6/0	0/4/22	0.0002317		31	BICF2P1315973	G	A	REC	4/2	2/21	0.008282		7	BICF2P108817	G	A	TREND	6/6	4/48	5.562e-05
7	BICF2P1053140	T	C	ALLELIC	6/6	4/48	0.001771		7	BICF2S23055489	C	T	DOM	6/0	4/22	0.0002317		7	BICF2S23149773	G	A	GENO	0/6/0	0/4/22	0.0002317		31	BICF2S23748215	C	T	REC	4/2	2/21	0.008282		7	BICF2P388955	C	A	TREND	6/6	4/48	5.562e-05
7	BICF2P57849	T	C	ALLELIC	6/6	4/48	0.001771		7	BICF2S23149773	G	A	DOM	6/0	4/22	0.0002317		7	BICF2P108817	G	A	GENO	0/6/0	0/4/22	0.0002317		19	BICF2P359071	T	C	REC	3/2	1/25	0.008422		7	BICF2P936742	C	G	TREND	6/6	4/48	5.562e-05
7	BICF2P167921	G	A	ALLELIC	6/6	4/48	0.001771		7	BICF2P108817	G	A	DOM	6/0	4/22	0.0002317		7	BICF2P388955	C	A	GENO	0/6/0	0/4/22	0.0002317		13	BICF2G630616079	T	C	REC	4/2	3/23	0.01217		7	BICF2P342814	T	C	TREND	6/6	4/48	5.562e-05
7	BICF2P279571	C	T	ALLELIC	6/6	4/48	0.001771		7	BICF2P388955	C	A	DOM	6/0	4/22	0.0002317		7	BICF2P936742	C	G	GENO	0/6/0	0/4/22	0.0002317		13	BICF2G630616099	A	G	REC	4/2	3/23	0.01217		7	BICF2S23334171	T	C	TREND	6/6	4/48	5.562e-05
7	BICF2P187469	C	T	ALLELIC	6/6	4/48	0.001771		7	BICF2P936742	C	G	DOM	6/0	4/22	0.0002317		7	BICF2P342814	T	C	GENO	0/6/0	0/4/22	0.0002317		13	BICF2G630616622	T	C	REC	4/2	3/23	0.01217		7	TIGRP2P99657_rs8962201	T	G	TREND	6/6	4/48	5.562e-05
7	BICF2P187467	T	C	ALLELIC	6/6	4/48	0.001771		7	BICF2P342814	T	C	DOM	6/0	4/22	0.0002317		7	BICF2S23334171	T	C	GENO	0/6/0	0/4/22	0.0002317		13	BICF2G630616786	A	G	REC	4/2	3/23	0.01217		7	BICF2P484280	T	C	TREND	6/6	4/48	5.562e-05
7	BICF2P1388865	A	G	ALLELIC	6/6	4/48	0.001771		7	BICF2S23334171	T	C	DOM	6/0	4/22	0.0002317		7	TIGRP2P99657_rs8962201	T	G	GENO	0/6/0	0/4/22	0.0002317		13	BICF2G630616789	T	C	REC	4/2	3/23	0.01217		7	BICF2P1032532	G	C	TREND	6/6	4/48	5.562e-05
7	BICF2P1471173	G	A	ALLELIC	6/6	4/48	0.001771		7	TIGRP2P99657_rs8962201	T	G	DOM	6/0	4/22	0.0002317		7	BICF2P484280	T	C	GENO	0/6/0	0/4/22	0.0002317		13	BICF2P773144	C	T	REC	4/2	3/23	0.01217		7	BICF2P1325599	G	T	TREND	6/6	4/48	5.562e-05
7	BICF2P974047	G	T	ALLELIC	6/6	4/48	0.001771		7	BICF2P484280	T	C	DOM	6/0	4/22	0.0002317		7	BICF2P1032532	G	C	GENO	0/6/0	0/4/22	0.0002317		13	BICF2P1396319	G	A	REC	4/2	3/23	0.01217		7	BICF2P66819	C	A	TREND	6/6	4/48	5.562e-05
7	BICF2P455900	A	C	ALLELIC	6/6	4/48	0.001771		7	BICF2P1032532	G	C	DOM	6/0	4/22	0.0002317		7	BICF2P1325599	G	T	GENO	0/6/0	0/4/22	0.0002317		13	BICF2G630616847	C	T	REC	4/2	3/23	0.01217		25	BICF2P142706	G	A	TREND	0/12	26/24	6.622e-05
7	BICF2P1455884	G	A	ALLELIC	6/6	4/48	0.001771		7	BICF2P1325599	G	T	DOM	6/0	4/22	0.0002317		7	BICF2P66819	C	A	GENO	0/6/0	0/4/22	0.0002317		13	BICF2G630616867	A	C	REC	4/2	3/23	0.01217		7	BICF2P160506	T	C	TREND	6/6	4/46	7.727e-05
7	BICF2P1296962	A	G	ALLELIC	6/6	4/48	0.001771		7	BICF2P66819	C	A	DOM	6/0	4/22	0.0002317		25	BICF2P156683	T	G	GENO	0/0/5	3/21/2	0.0002472		13	BICF2S23212644	G	A	REC	4/2	3/23	0.01217		7	BICF2G630550668	G	A	TREND	6/6	4/46	7.727e-05
